# Supplementary material for: Chemistry of a Nitrosyl Ligand κ:η-Bridging a Ditungsten Center: Rearrangement and N–O Bond Cleavage Reactions
Source: Inorg Chem. 2022 Sep 15;61(38):14929–33. doi: 10.1021/acs.inorgchem.2c02216 (PMC9516685; doi:10.1021/acs.inorgchem.2c02216)
Supplement: Supplementary file 2 — ic2c02216_si_002.xyz [file ic2c02216_si_002.xyz]

55
Compound5
 N                  1.65654600    1.73958100    0.87596600
 C                  1.56125300    3.51078200    5.69828700
 N                  0.35182000    3.27833100    3.23365300
 C                  2.83912100    6.13716900    4.89529700
 H                  3.49787100    6.02842700    5.74918800
 C                  4.51584700    3.26210200    1.53635000
 C                  4.85312000    2.34715600    4.50840400
 C                  3.61753700    4.15822300    0.67616700
 H                  3.75641800    5.21250100    0.93876300
 H                  2.55022600    3.92762000    0.75378800
 H                  3.89490400    4.04827900   -0.37972600
 C                  4.83350400    1.95797300    0.78929300
 H                  5.45480400    2.20019200   -0.08314500
 H                  3.94224300    1.45376500    0.41374500
 H                  5.40049100    1.24701500    1.39801600
 C                  5.83567300    4.01142500    1.74077800
 H                  6.20385800    4.32158100    0.75416400
 H                  6.62037800    3.39487100    2.18870200
 H                  5.73043200    4.92238400    2.34031300
 C                  0.75505700   -0.69215700    2.34989600
 H                  0.16636600   -0.94099300    1.47434000
 C                  1.42060700    6.33766900    4.95386700
 H                  0.82379900    6.42841500    5.85332800
 C                  2.53100800   -0.34872200    3.76923500
 H                  3.53717600   -0.30703800    4.16595800
 C                  4.12937100    1.84564900    5.76400000
 H                  3.21624000    1.28091300    5.56588800
 H                  3.85376000    2.67612600    6.41898900
 H                  4.80533500    1.19980500    6.33827000
 C                  3.22942500    6.15957900    3.53031400
 H                  4.24202000    6.03056700    3.16409800
 C                  5.81845500    1.27757500    3.98770700
 H                  6.47553900    0.96060200    4.80759000
 H                  6.46713500    1.65012900    3.18988800
 H                  5.31547400    0.38137200    3.60684600
 C                  1.33621900   -0.07902800    4.50148600
 H                  1.26846400    0.22736700    5.53996000
 C                  0.95713400    6.46216500    3.61150700
 H                 -0.07323900    6.61748000    3.30958800
 C                  2.18153300   -0.73418100    2.44509600
 H                  2.86667700   -1.02947900    1.65801100
 C                  2.07709000    6.36193300    2.73138800
 H                  2.04304900    6.43138200    1.65086700
 C                  5.66279100    3.57491300    4.94794200
 H                  6.25227000    3.30152400    5.83303500
 H                  5.00580200    4.40207100    5.24327700
 H                  6.36476000    3.93758300    4.19568200
 C                  0.24963300   -0.30065600    3.62487500
 H                 -0.79621100   -0.12756700    3.85661100
 O                  1.72595900    1.70111300   -0.31271300
 O                  1.35528600    3.14061500    6.78207800
 O                 -0.43796700    2.42022900    2.76537400
 P                  3.57324400    2.84875400    3.16628800
 W                  1.51168900    1.45161700    2.63819700
 W                  1.71100100    4.31329700    3.90023100
55
Compound5_isomer_m-NO
 N                  1.61986600    2.06834600    1.11015000
 C                  1.63664000    3.36176200    5.38938500
 N                  0.26657300    3.08266100    3.25689800
 C                  2.40698200    6.08195700    4.87995900
 H                  2.94783500    6.00710000    5.81659800
 C                  4.73493200    3.19916700    1.50122800
 C                  5.09206400    2.31164800    4.49572000
 C                  3.90120900    4.24972200    0.75659300
 H                  4.07784400    5.24720800    1.17571300
 H                  2.82049000    4.06606500    0.77393800
 H                  4.19684100    4.28115500   -0.30033900
 C                  4.87080300    1.92082800    0.66974300
 H                  5.42115500    2.14047000   -0.25500900
 H                  3.90234000    1.50331400    0.38059500
 H                  5.42744900    1.14174800    1.20337800
 C                  6.12141900    3.81823800    1.68962000
 H                  6.50373400    4.11558700    0.70403800
 H                  6.85434100    3.12719400    2.11576200
 H                  6.09254300    4.72167500    2.30982600
 C                  0.48373800   -0.36651000    2.48895600
 H                 -0.20772700   -0.42431900    1.65578900
 C                  0.97510300    6.03006300    4.72652800
 H                  0.25197400    5.90465500    5.52397900
 C                  2.41091700   -0.48673400    3.75236000
 H                  3.43404700   -0.66866000    4.05974900
 C                  4.33359500    1.85622100    5.74075500
 H                  3.53448900    1.13931600    5.52486700
 H                  3.89608500    2.70069500    6.28058900
 H                  5.03729600    1.36824700    6.42722700
 C                  2.97900900    6.31600900    3.59735700
 H                  4.03580800    6.41900700    3.37824600
 C                  5.95525600    1.15557400    3.98559600
 H                  6.64009700    0.83271300    4.78069600
 H                  6.57187700    1.42809400    3.12370900
 H                  5.35059200    0.28672100    3.69735900
 C                  1.35618300   -0.01806800    4.58939100
 H                  1.43815600    0.23745300    5.64114700
 C                  0.68206300    6.20980400    3.34801400
 H                 -0.30551600    6.20094300    2.89996900
 C                  1.87786400   -0.69669300    2.45265300
 H                  2.42654500   -1.05768100    1.58944200
 C                  1.91511300    6.39433700    2.66053000
 H                  2.02303000    6.52785900    1.58820700
 C                  5.96958600    3.49408900    4.92131000
 H                  6.54003700    3.20781900    5.81491100
 H                  5.36239700    4.36826600    5.19049900
 H                  6.69430800    3.79768200    4.16416900
 C                  0.16744300    0.05514300    3.80743900
 H                 -0.80192600    0.40330100    4.14769800
 O                  1.51527300    2.24513400   -0.05335500
 O                  1.39016000    2.94813300    6.45013500
 O                 -0.94753800    3.11846000    3.26860900
 P                  3.83853000    2.81612500    3.15109500
 W                  1.67805500    1.59858100    2.88612200
 W                  1.87689300    4.22249300    3.62771700
55
Compound5_isomer_m-k:h-CO
 N                  1.51395200    2.00899000    0.98216200
 C                  2.78150200    6.45652600    4.60643800
 H                  3.49097000    6.56001500    5.42022200
 C                  4.58681300    3.22254400    1.62115900
 C                  4.84151800    2.21643400    4.58031400
 C                  3.74108900    4.12885700    0.71537500
 H                  3.94194400    5.18686700    0.91072600
 H                  2.66557800    3.96884900    0.80465400
 H                  4.00603300    3.94266900   -0.33266500
 C                  4.87391200    1.90596000    0.88649900
 H                  5.50497100    2.11469300    0.01268900
 H                  3.95334400    1.44208700    0.51749600
 H                  5.40704700    1.17529600    1.50347800
 C                  5.89972300    3.96725700    1.88109700
 H                  6.33438400    4.23636700    0.90954800
 H                  6.65407900    3.38543600    2.41456000
 H                  5.74784800    4.90432300    2.42937600
 C                  0.56138200   -0.50411100    2.34984900
 H                 -0.21151200   -0.63553800    1.60124200
 C                  1.36082600    6.53361700    4.71893300
 H                  0.80279100    6.70886600    5.63178000
 C                  2.61361300   -0.36199200    3.37369100
 H                  3.68458200   -0.39128400    3.53194200
 C                  4.12744000    1.44274000    5.69157100
 H                  4.00624000    0.38463600    5.44476800
 H                  3.15247900    1.85170500    5.95898800
 H                  4.74788900    1.48042500    6.59596700
 C                  3.09695600    6.21925100    3.24392600
 H                  4.09804500    6.12442500    2.84014500
 C                  5.96060100    1.31051900    4.05959500
 H                  6.57276200    0.99724000    4.91538600
 H                  6.63415100    1.78953000    3.34675100
 H                  5.57872100    0.39447900    3.59370800
 C                  1.61039300   -0.15793600    4.37960500
 H                  1.77793300    0.02200200    5.43399300
 C                  0.81188200    6.35902000    3.41854100
 H                 -0.24332200    6.36733900    3.17009400
 C                  1.96692700   -0.60959300    2.13421600
 H                  2.45322500   -0.80738900    1.18508800
 C                  1.88056500    6.15314300    2.50405100
 H                  1.78208700    6.01339500    1.43469400
 C                  5.43499500    3.48915600    5.20039800
 H                  6.20924000    3.20817300    5.92630400
 H                  4.66844100    4.05657400    5.74263900
 H                  5.90125200    4.15584500    4.46870000
 C                  0.35697200   -0.25168600    3.74269500
 H                 -0.60726800   -0.08800800    4.21305000
 O                  1.53592600    2.00809400   -0.20870400
 O                  1.88145900    3.62720700    6.97541600
 O                 -0.54684200    2.54080600    3.16108200
 P                  3.60474600    2.78930000    3.21863600
 W                  1.47350600    1.57721300    2.72968100
 W                  1.86294100    4.34348000    4.06960600
 N                  1.89134200    3.76299700    5.79950200
 C                  0.29992700    3.29319200    3.59634300
